# Supplementary material for: Effects of a large-scale social media advertising campaign on holiday travel and COVID-19 infections: a cluster randomized controlled trial
Source: Nat Med. 2021 Aug 19;27(9):1622–8. doi: 10.1038/s41591-021-01487-3 (PMC8440209; doi:10.1038/s41591-021-01487-3)
Supplement: Source Data Fig. 2 — Coefficients, lower bounds and upper bounds [file 41591_2021_1487_MOESM5_ESM.xlsx]

## Sheet: Figure2a
Date	Coefficient	Lower bound	Upper bound
2020-11-14	-0.1750857684504	-1.13431657201939	0.784145035118587
2020-11-15	-0.396640954989556	-1.63668610101254	0.843404191033429
2020-11-16	-0.202160135616954	-1.30940166584633	0.90508139461242
2020-11-17	-0.255624122438171	-1.35242624424623	0.84117799936989
2020-11-18	-0.337260873961859	-1.13367739006795	0.459155642144228
2020-11-19	0.559910623130269	-0.32910939283927	1.44893063909981
2020-11-20	-0.299301905674896	-1.02516900087926	0.426565189529471
2020-11-21	0.281978255033659	-0.780086603042206	1.34404311310952
2020-11-22	0.0807988168056476	-1.25061741597167	1.41221504958297
2020-11-23	-1.09914152766097	-2.34494811678701	0.146665061465066
2020-11-24	-0.676294894791432	-1.85662271402639	0.504032924443529
2020-11-25	-0.995228198793493	-1.90311471144832	-0.0873416861386618
2020-11-26	-0.125244218054876	-1.12699528034079	0.876506844231041
2020-11-27	-0.0442235011112665	-0.870705145711448	0.782258143488915
2020-11-28	0.131583375726872	-0.928749858739872	1.19191661019362
2020-11-29	-0.200986275206978	-1.54833608646159	1.14636353604764
2020-11-30	-0.371894277443045	-1.65595502052714	0.912166465641051

## Sheet: Figure2b
Date	Coefficient	Lower bound	Upper bound
2020-12-14	-0.395053457825866	-1.85964261427603	1.0695356986243
2020-12-15	-1.44675660266184	-2.65314442624248	-0.240368779081211
2020-12-16	-0.774072410395288	-2.43149779330759	0.883352972517012
2020-12-17	-0.130262811624062	-1.48550645229247	1.22498082904434
2020-12-18	-0.321640435826292	-1.11562384077799	0.472342969125402
2020-12-19	-0.547337018017914	-1.50835677982732	0.413682743791493
2020-12-20	-0.113165731605999	-1.3685310670995	1.1421996038875
2020-12-21	-1.37439770580774	-2.52399163185431	-0.224803779761172
2020-12-22	-1.3959373618674	-2.47166508941535	-0.320209634319452
2020-12-23	-0.351726014462414	-1.48646326677757	0.783011237852739
2020-12-24	-0.00586095842958452	-1.071147074552	1.05942515769283
2020-12-25	-0.167191383115047	-0.966989766870487	0.632607000640393
2020-12-26	0.483367794702253	-0.458280818244976	1.42501640764948
2020-12-27	-0.268512410237429	-1.41398282146453	0.876958000989675
2020-12-28	-0.188015699428275	-1.33575836985552	0.959726970998967
2020-12-29	-1.11036903747552	-2.17042106345393	-0.0503170114971114
2020-12-30	-0.018895802488923	-0.945869061893355	0.908077456915509
2020-12-31	0.0191021979122743	-1.06728915423549	1.10549355006003
