# Supplementary material for: Effects of a large-scale social media advertising campaign on holiday travel and COVID-19 infections: a cluster randomized controlled trial
Source: Nat Med. 2021 Aug 19;27(9):1622–8. doi: 10.1038/s41591-021-01487-3 (PMC8440209; doi:10.1038/s41591-021-01487-3)
Supplement: Source Data Fig. 3 — Coefficients, lower bounds and upper bounds [file 41591_2021_1487_MOESM6_ESM.xlsx]

## Sheet: Figure3a
Period	Coefficient	Lower bound	Upper bound
nov 13-nov 26	-0.0118599573817635	-0.0429456237732483	0.0192257090097213
dec 01-dec 14	-0.0271381685995184	-0.0591496915637533	0.00487335436471653
dec 15-dec 28	-0.00553483653266397	-0.0389136805653075	0.0278440074999795
dec 29-jan 11	-0.0222291015225345	-0.0543765988133949	0.00991839576832596

## Sheet: Figure3b
Period	Coefficient	Lower bound	Upper bound
nov 13-nov 26	-0.00616707108771865	-0.0378273176657036	0.0254931754902663
nov 27-dec 10	0.000929555103838603	-0.0311830559438468	0.033042166151524
dec 11-dec 24	-0.0155730044466467	-0.0491221753647381	0.0179761664714447
jan 01-jan 14	-0.0393203462374915	-0.0728435985977304	-0.00579709387725269
jan 15-jan 28	-0.012198145347574	-0.0448578461178617	0.0204615554227138
jan 29-feb 11	-0.0100402005970824	-0.0450200946659874	0.0249396934718227
