# Supplementary material for: Effects of a large-scale social media advertising campaign on holiday travel and COVID-19 infections: a cluster randomized controlled trial
Source: Nat Med. 2021 Aug 19;27(9):1622–8. doi: 10.1038/s41591-021-01487-3 (PMC8440209; doi:10.1038/s41591-021-01487-3)
Supplement: Source Data Extended Data Fig. 1 — County treatment status [file 41591_2021_1487_MOESM7_ESM.xlsx]

## Sheet: EDFigure1
state	county	high_county
AR	5001	0
AR	5003	0
AR	5005	0
AR	5007	1
AR	5009	0
AR	5011	0
AR	5013	0
AR	5015	0
AR	5017	0
AR	5019	0
AR	5021	1
AR	5023	1
AR	5025	1
AR	5027	0
AR	5029	0
AR	5031	0
AR	5033	0
AR	5035	0
AR	5037	1
AR	5039	1
AR	5041	1
AR	5043	1
AR	5045	1
AR	5047	0
AR	5049	0
AR	5051	0
AR	5053	0
AR	5055	1
AR	5057	1
AR	5059	1
AR	5061	1
AR	5063	0
AR	5065	0
AR	5067	1
AR	5069	1
AR	5071	0
AR	5073	1
AR	5075	0
AR	5077	0
AR	5079	0
AR	5081	0
AR	5083	0
AR	5085	0
AR	5087	0
AR	5089	1
AR	5091	0
AR	5093	1
AR	5095	0
AR	5097	0
AR	5099	0
AR	5101	1
AR	5103	0
AR	5105	1
AR	5107	0
AR	5109	0
AR	5111	1
AR	5113	1
AR	5115	0
AR	5117	0
AR	5119	0
AR	5121	1
AR	5123	0
AR	5125	1
AR	5127	0
AR	5129	1
AR	5131	0
AR	5133	1
AR	5135	1
AR	5137	0
AR	5139	1
AR	5141	0
AR	5143	0
AR	5145	0
AR	5147	1
AR	5149	1
AZ	4001	0
AZ	4003	0
AZ	4005	1
AZ	4007	0
AZ	4009	1
AZ	4011	1
AZ	4012	1
AZ	4013	0
AZ	4015	1
AZ	4017	1
AZ	4019	1
AZ	4021	0
AZ	4023	0
AZ	4025	1
AZ	4027	0
FL	12001	0
FL	12003	0
FL	12005	0
FL	12007	1
FL	12009	0
FL	12011	1
FL	12013	1
FL	12015	0
FL	12017	0
FL	12019	1
FL	12021	0
FL	12023	0
FL	12027	0
FL	12029	0
FL	12031	1
FL	12033	0
FL	12035	0
FL	12037	1
FL	12039	0
FL	12041	1
FL	12043	0
FL	12045	0
FL	12047	0
FL	12049	1
FL	12051	0
FL	12053	1
FL	12055	0
FL	12057	1
FL	12059	1
FL	12061	1
FL	12063	0
FL	12065	1
FL	12067	0
FL	12069	1
FL	12071	0
FL	12073	1
FL	12075	0
FL	12077	1
FL	12079	1
FL	12081	1
FL	12083	1
FL	12085	1
FL	12086	1
FL	12087	0
FL	12089	0
FL	12091	1
FL	12093	0
FL	12095	0
FL	12097	1
FL	12099	0
FL	12101	0
FL	12103	0
FL	12105	1
FL	12107	1
FL	12109	1
FL	12111	0
FL	12113	1
FL	12115	1
FL	12117	1
FL	12119	1
FL	12121	1
FL	12123	1
FL	12125	0
FL	12127	0
FL	12129	1
FL	12131	0
FL	12133	1
IL	17001	0
IL	17003	0
IL	17005	0
IL	17007	0
IL	17009	1
IL	17011	1
IL	17013	0
IL	17015	1
IL	17017	1
IL	17019	0
IL	17021	1
IL	17023	0
IL	17025	1
IL	17027	0
IL	17029	0
IL	17031	1
IL	17033	0
IL	17035	1
IL	17037	0
IL	17039	0
IL	17041	0
IL	17043	0
IL	17045	1
IL	17047	0
IL	17049	0
IL	17051	0
IL	17053	0
IL	17055	1
IL	17057	1
IL	17059	0
IL	17061	1
IL	17063	1
IL	17065	1
IL	17067	1
IL	17069	0
IL	17071	0
IL	17073	1
IL	17075	0
IL	17077	1
IL	17079	0
IL	17081	0
IL	17083	0
IL	17085	0
IL	17087	1
IL	17089	0
IL	17091	0
IL	17093	1
IL	17095	0
IL	17097	1
IL	17099	1
IL	17101	0
IL	17103	1
IL	17105	1
IL	17107	0
IL	17109	1
IL	17111	1
IL	17113	0
IL	17115	1
IL	17117	1
IL	17119	1
IL	17121	0
IL	17123	1
IL	17125	0
IL	17127	1
IL	17129	1
IL	17131	1
IL	17133	1
IL	17135	0
IL	17137	1
IL	17139	0
IL	17141	1
IL	17143	0
IL	17145	0
IL	17147	1
IL	17149	1
IL	17151	0
IL	17153	1
IL	17155	0
IL	17157	0
IL	17159	0
IL	17161	1
IL	17163	0
IL	17165	1
IL	17167	0
IL	17169	1
IL	17171	1
IL	17173	1
IL	17175	0
IL	17177	0
IL	17179	0
IL	17181	1
IL	17183	0
IL	17185	1
IL	17187	0
IL	17189	0
IL	17191	1
IL	17193	0
IL	17195	0
IL	17197	1
IL	17199	1
IL	17201	0
IL	17203	1
IN	18001	1
IN	18003	1
IN	18005	0
IN	18007	0
IN	18009	0
IN	18011	0
IN	18013	1
IN	18015	1
IN	18017	0
IN	18019	0
IN	18021	1
IN	18023	1
IN	18025	1
IN	18027	0
IN	18029	0
IN	18031	0
IN	18033	1
IN	18035	0
IN	18037	1
IN	18039	1
IN	18041	1
IN	18043	0
IN	18045	0
IN	18047	0
IN	18049	1
IN	18051	0
IN	18053	1
IN	18055	0
IN	18057	0
IN	18059	1
IN	18061	0
IN	18063	1
IN	18065	1
IN	18067	1
IN	18069	1
IN	18071	1
IN	18073	1
IN	18075	1
IN	18077	0
IN	18079	0
IN	18081	1
IN	18083	1
IN	18085	1
IN	18087	1
IN	18089	1
IN	18091	0
IN	18093	0
IN	18095	1
IN	18097	1
IN	18099	1
IN	18101	0
IN	18103	1
IN	18105	1
IN	18107	1
IN	18109	0
IN	18111	0
IN	18113	0
IN	18115	1
IN	18117	1
IN	18119	0
IN	18121	1
IN	18123	0
IN	18125	0
IN	18127	1
IN	18129	1
IN	18131	0
IN	18133	0
IN	18135	1
IN	18137	0
IN	18139	1
IN	18141	0
IN	18143	1
IN	18145	0
IN	18147	0
IN	18149	0
IN	18151	0
IN	18153	0
IN	18155	0
IN	18157	0
IN	18159	1
IN	18161	1
IN	18163	1
IN	18165	0
IN	18167	1
IN	18169	0
IN	18171	0
IN	18173	0
IN	18175	0
IN	18177	0
IN	18179	0
IN	18181	1
IN	18183	0
MD	24001	1
MD	24003	0
MD	24005	0
MD	24009	0
MD	24011	0
MD	24013	1
MD	24015	0
MD	24017	0
MD	24019	1
MD	24021	1
MD	24023	1
MD	24025	0
MD	24027	0
MD	24029	0
MD	24031	1
MD	24033	0
MD	24035	1
MD	24037	0
MD	24039	1
MD	24041	1
MD	24043	1
MD	24045	0
MD	24047	1
MD	24510	1
ME	23001	1
ME	23003	1
ME	23005	1
ME	23007	1
ME	23009	0
ME	23011	0
ME	23013	1
ME	23015	1
ME	23017	1
ME	23019	0
ME	23023	1
ME	23025	1
ME	23027	1
ME	23029	0
ME	23031	1
MN	27001	1
MN	27003	0
MN	27005	0
MN	27007	1
MN	27009	1
MN	27011	0
MN	27013	1
MN	27015	1
MN	27017	0
MN	27019	0
MN	27021	1
MN	27023	1
MN	27025	0
MN	27027	1
MN	27029	0
MN	27031	0
MN	27033	0
MN	27035	1
MN	27037	1
MN	27039	0
MN	27041	0
MN	27043	1
MN	27045	1
MN	27047	1
MN	27049	0
MN	27051	0
MN	27053	1
MN	27055	1
MN	27057	0
MN	27059	1
MN	27061	0
MN	27063	0
MN	27065	1
MN	27067	1
MN	27069	0
MN	27071	1
MN	27073	1
MN	27075	0
MN	27077	1
MN	27079	1
MN	27081	1
MN	27083	0
MN	27085	0
MN	27087	1
MN	27089	0
MN	27091	1
MN	27093	0
MN	27095	0
MN	27097	1
MN	27099	1
MN	27101	1
MN	27103	1
MN	27105	0
MN	27107	1
MN	27109	0
MN	27111	1
MN	27113	1
MN	27115	1
MN	27117	1
MN	27119	1
MN	27121	0
MN	27123	1
MN	27125	0
MN	27127	0
MN	27129	0
MN	27131	1
MN	27133	0
MN	27135	0
MN	27137	1
MN	27139	0
MN	27141	0
MN	27143	0
MN	27145	0
MN	27147	1
MN	27149	1
MN	27151	0
MN	27153	0
MN	27155	0
MN	27157	1
MN	27159	0
MN	27161	0
MN	27163	0
MN	27165	0
MN	27167	1
MN	27169	1
MN	27171	1
MN	27173	0
NC	37001	1
NC	37003	0
NC	37005	1
NC	37007	0
NC	37009	1
NC	37011	1
NC	37013	1
NC	37015	0
NC	37017	0
NC	37019	1
NC	37021	1
NC	37023	1
NC	37025	0
NC	37027	1
NC	37029	0
NC	37031	0
NC	37033	0
NC	37035	1
NC	37037	0
NC	37039	0
NC	37041	1
NC	37043	0
NC	37045	1
NC	37047	1
NC	37049	0
NC	37051	0
NC	37053	1
NC	37055	0
NC	37057	1
NC	37059	0
NC	37061	1
NC	37063	1
NC	37065	1
NC	37067	0
NC	37069	0
NC	37071	1
NC	37073	1
NC	37075	0
NC	37077	1
NC	37079	0
NC	37081	0
NC	37083	0
NC	37085	0
NC	37087	0
NC	37089	0
NC	37091	1
NC	37093	0
NC	37095	1
NC	37097	1
NC	37099	1
NC	37101	1
NC	37103	1
NC	37105	1
NC	37107	1
NC	37109	1
NC	37111	1
NC	37113	1
NC	37115	1
NC	37117	0
NC	37119	0
NC	37121	1
NC	37123	1
NC	37125	0
NC	37127	0
NC	37129	1
NC	37131	1
NC	37133	0
NC	37135	0
NC	37137	1
NC	37139	1
NC	37141	0
NC	37143	1
NC	37145	1
NC	37147	0
NC	37149	1
NC	37151	1
NC	37153	0
NC	37155	1
NC	37157	0
NC	37159	0
NC	37161	1
NC	37163	1
NC	37165	0
NC	37167	0
NC	37169	0
NC	37171	1
NC	37173	0
NC	37175	0
NC	37177	0
NC	37179	0
NC	37181	0
NC	37183	1
NC	37185	1
NC	37187	0
NC	37189	0
NC	37191	0
NC	37193	0
NC	37195	1
NC	37197	0
NC	37199	1
OK	40001	1
OK	40003	1
OK	40005	1
OK	40007	0
OK	40009	1
OK	40011	1
OK	40013	1
OK	40015	0
OK	40017	1
OK	40019	0
OK	40021	1
OK	40023	0
OK	40025	0
OK	40027	1
OK	40029	1
OK	40031	1
OK	40033	0
OK	40035	1
OK	40037	1
OK	40039	0
OK	40041	1
OK	40043	1
OK	40045	0
OK	40047	1
OK	40049	0
OK	40051	1
OK	40053	0
OK	40055	1
OK	40057	0
OK	40059	1
OK	40061	0
OK	40063	1
OK	40065	1
OK	40067	1
OK	40069	0
OK	40071	1
OK	40073	1
OK	40075	0
OK	40077	1
OK	40079	0
OK	40081	1
OK	40083	0
OK	40085	1
OK	40087	1
OK	40089	1
OK	40091	1
OK	40093	0
OK	40095	1
OK	40097	1
OK	40099	0
OK	40101	1
OK	40103	0
OK	40105	0
OK	40107	1
OK	40109	0
OK	40111	1
OK	40113	1
OK	40115	1
OK	40117	0
OK	40119	1
OK	40121	0
OK	40123	1
OK	40125	1
OK	40127	0
OK	40129	1
OK	40131	0
OK	40133	1
OK	40135	0
OK	40137	0
OK	40139	1
OK	40141	1
OK	40143	1
OK	40145	1
OK	40147	1
OK	40149	1
OK	40151	0
OK	40153	0
OR	41001	0
OR	41003	1
OR	41005	1
OR	41007	1
OR	41009	1
OR	41011	1
OR	41013	0
OR	41015	0
OR	41017	1
OR	41019	0
OR	41025	0
OR	41027	1
OR	41029	0
OR	41031	0
OR	41033	1
OR	41035	1
OR	41037	0
OR	41039	0
OR	41041	0
OR	41043	0
OR	41045	0
OR	41047	1
OR	41049	0
OR	41051	1
OR	41053	1
OR	41057	0
OR	41059	0
OR	41061	0
OR	41063	1
OR	41065	0
OR	41067	0
OR	41071	1
RI	44001	0
RI	44003	0
RI	44005	1
RI	44007	0
RI	44009	1
VA	51001	0
VA	51003	1
VA	51005	1
VA	51007	1
VA	51009	0
VA	51011	1
VA	51013	0
VA	51015	0
VA	51017	1
VA	51019	1
VA	51021	0
VA	51023	1
VA	51025	0
VA	51027	1
VA	51029	1
VA	51031	0
VA	51033	0
VA	51035	0
VA	51036	0
VA	51037	0
VA	51041	0
VA	51043	1
VA	51045	0
VA	51047	1
VA	51049	0
VA	51051	1
VA	51053	1
VA	51057	0
VA	51059	1
VA	51061	0
VA	51063	0
VA	51065	1
VA	51067	0
VA	51069	1
VA	51071	0
VA	51073	0
VA	51075	0
VA	51077	0
VA	51079	0
VA	51081	1
VA	51083	1
VA	51085	1
VA	51087	1
VA	51089	1
VA	51091	1
VA	51093	1
VA	51095	0
VA	51097	1
VA	51099	1
VA	51101	0
VA	51103	0
VA	51105	0
VA	51107	0
VA	51109	0
VA	51111	0
VA	51113	0
VA	51115	1
VA	51117	0
VA	51119	0
VA	51121	1
VA	51125	0
VA	51127	0
VA	51131	0
VA	51133	0
VA	51135	0
VA	51137	1
VA	51139	0
VA	51141	1
VA	51143	1
VA	51145	0
VA	51147	1
VA	51149	0
VA	51153	0
VA	51155	0
VA	51157	0
VA	51159	0
VA	51161	0
VA	51163	1
VA	51165	1
VA	51167	0
VA	51169	0
VA	51171	1
VA	51173	0
VA	51175	1
VA	51177	1
VA	51179	1
VA	51181	0
VA	51183	0
VA	51185	1
VA	51187	1
VA	51191	1
VA	51193	0
VA	51195	0
VA	51197	1
VA	51199	1
VA	51510	1
VA	51520	0
VA	51530	1
VA	51540	1
VA	51550	1
VA	51570	0
VA	51590	1
VA	51595	0
VA	51610	1
VA	51620	1
VA	51630	1
VA	51640	0
VA	51650	1
VA	51660	0
VA	51670	0
VA	51678	1
VA	51680	0
VA	51683	0
VA	51700	1
VA	51710	1
VA	51720	1
VA	51730	1
VA	51735	0
VA	51740	0
VA	51750	1
VA	51760	1
VA	51770	0
VA	51775	0
VA	51790	0
VA	51800	1
VA	51810	0
VA	51820	1
VA	51830	1
VA	51840	1
