# Supplementary material for: Effects of a large-scale social media advertising campaign on holiday travel and COVID-19 infections: a cluster randomized controlled trial
Source: Nat Med. 2021 Aug 19;27(9):1622–8. doi: 10.1038/s41591-021-01487-3 (PMC8440209; doi:10.1038/s41591-021-01487-3)
Supplement: Source Data Extended Data Fig. 2 — County treatment status [file 41591_2021_1487_MOESM8_ESM.xlsx]

## Sheet: EDFigure2
county	fips	high_county
Accomack	51001	1
Adair	40001	0
Adams	17001	1
Adams	18001	1
Aitkin	27001	0
Alachua	12001	1
Alamance	37001	1
Albemarle	51003	0
Alexander	17003	1
Alexander	37003	1
Alexandria city	51510	1
Allegany	24001	1
Alleghany	51005	0
Allen	18003	0
Amelia	51007	1
Amherst	51009	1
Androscoggin	23001	1
Anne Arundel	24003	1
Anoka	27003	0
Anson	37007	0
Apache	4001	0
Arkansas	5001	0
Arlington	51013	1
Aroostook	23003	1
Ashe	37009	1
Ashley	5003	0
Augusta	51015	1
Avery	37011	0
Baker	12003	0
Baker	41001	0
Baltimore	24005	1
Baltimore city	24510	1
Bartholomew	18005	1
Baxter	5005	1
Bay	12005	1
Beaufort	37013	0
Becker	27005	0
Beckham	40009	1
Bedford	51019	1
Beltrami	27007	1
Benton	41003	1
Benton	5007	1
Benton	27009	0
Bertie	37015	0
Big Stone	27011	0
Blackford	18009	0
Bladen	37017	1
Blaine	40011	1
Blue Earth	27013	0
Bond	17005	1
Boone	17007	0
Boone	5009	1
Boone	18011	1
Botetourt	51023	1
Bradford	12007	1
Bradley	5011	1
Brevard	12009	1
Bristol	44001	1
Bristol city	51520	1
Broward	12011	0
Brown	27015	1
Brown	17009	1
Brown	18013	1
Brunswick	37019	0
Brunswick	51025	0
Bryan	40013	0
Buckingham	51029	0
Buena Vista city	51530	1
Buncombe	37021	0
Bureau	17011	1
Burke	37023	1
Cabarrus	37025	0
Caddo	40015	1
Caldwell	37027	0
Calhoun	12013	1
Calvert	24009	0
Camden	37029	0
Campbell	51031	0
Canadian	40017	1
Carlton	27017	1
Caroline	51033	1
Caroline	24011	1
Carroll	17015	1
Carroll	5015	1
Carroll	24013	0
Carroll	51035	1
Carroll	18015	1
Carter	40019	0
Carteret	37031	0
Carver	27019	1
Cass	18017	0
Cass	27021	0
Cass	17017	1
Caswell	37033	1
Catawba	37035	1
Cecil	24015	0
Champaign	17019	1
Charles	24017	0
Charles City	51036	1
Charlotte	12015	1
Charlotte	51037	1
Charlottesville city	51540	1
Chatham	37037	0
Cherokee	40021	1
Chesapeake city	51550	1
Chesterfield	51041	1
Chicot	5017	1
Chippewa	27023	1
Chisago	27025	1
Choctaw	40023	1
Chowan	37041	0
Christian	17021	1
Citrus	12017	1
Clackamas	41005	0
Clark	5019	0
Clark	17023	0
Clark	18019	0
Clarke	51043	0
Clatsop	41007	1
Clay	5021	0
Clay	12019	0
Clay	17025	0
Clay	27027	1
Clay	18021	0
Clearwater	27029	1
Cleburne	5023	0
Cleveland	40027	0
Cleveland	37045	0
Clinton	17027	1
Clinton	18023	1
Cochise	4003	1
Coconino	4005	0
Coles	17029	0
Collier	12021	0
Colonial Heights city	51570	1
Columbia	12023	1
Columbia	41009	1
Columbia	5027	0
Columbus	37047	1
Comanche	40031	1
Conway	5029	1
Cook	17031	1
Cook	27031	1
Coos	41011	1
Cotton	40033	0
Cottonwood	27033	0
Craig	40035	0
Craighead	5031	1
Craven	37049	0
Crawford	17033	0
Crawford	5033	1
Crawford	18025	0
Creek	40037	0
Crittenden	5035	1
Crook	41013	0
Cross	5037	1
Crow Wing	27035	0
Culpeper	51047	0
Cumberland	37051	0
Cumberland	23005	0
Cumberland	51049	1
Currituck	37053	0
Curry	41015	1
Custer	40039	1
Dakota	27037	0
Dallas	5039	0
Danville city	51590	1
Dare	37055	0
Davidson	37057	1
Davie	37059	1
Daviess	18027	1
De Witt	17039	0
DeKalb	17037	0
DeKalb	18033	1
DeSoto	12027	0
Dearborn	18029	0
Decatur	18031	0
Delaware	18035	0
Delaware	40041	0
Deschutes	41017	0
Desha	5041	1
Dinwiddie	51053	0
Dixie	12029	0
Dodge	27039	1
Dorchester	24019	0
Douglas	41019	0
Douglas	27041	1
Douglas	17041	0
Drew	5043	1
DuPage	17043	1
Dubois	18037	0
Duplin	37061	1
Durham	37063	0
Duval	12031	0
Edgar	17045	1
Edgecombe	37065	1
Effingham	17049	0
Elkhart	18039	1
Emporia city	51595	1
Escambia	12033	0
Essex	51057	1
Fairfax	51059	1
Fairfax city	51600	0
Falls Church city	51610	0
Faribault	27043	0
Faulkner	5045	0
Fauquier	51061	0
Fayette	18041	1
Fayette	17051	0
Fillmore	27045	0
Flagler	12035	1
Floyd	51063	0
Floyd	18043	0
Fluvanna	51065	1
Ford	17053	1
Forsyth	37067	0
Fountain	18045	1
Franklin	17055	0
Franklin	5047	1
Franklin	51067	1
Franklin	23007	0
Franklin	18047	1
Franklin	12037	0
Franklin	37069	1
Franklin city	51620	0
Frederick	24021	0
Frederick	51069	0
Fredericksburg city	51630	0
Freeborn	27047	1
Fulton	17057	1
Fulton	5049	0
Fulton	18049	1
Gadsden	12039	1
Galax city	51640	0
Garfield	40047	0
Garland	5051	0
Garrett	24023	0
Garvin	40049	0
Gaston	37071	0
Gates	37073	1
Gibson	18051	0
Gila	4007	1
Gilchrist	12041	1
Giles	51071	0
Gilliam	41021	1
Glades	12043	0
Gloucester	51073	0
Goochland	51075	0
Goodhue	27049	1
Grady	40051	1
Graham	4009	1
Grant	18053	0
Grant	27051	1
Grant	5053	0
Granville	37077	1
Grayson	51077	0
Greene	18055	0
Greene	17061	0
Greene	5055	0
Greene	37079	1
Greene	51079	1
Greenlee	4011	0
Greensville	51081	0
Greer	40055	0
Grundy	17063	1
Guilford	37081	0
Gulf	12045	0
Halifax	51083	1
Halifax	37083	0
Hamilton	18057	0
Hamilton	12047	1
Hamilton	17065	0
Hampton city	51650	0
Hancock	23009	1
Hancock	17067	0
Hancock	18059	1
Hanover	51085	1
Hardee	12049	0
Hardin	17069	1
Harford	24025	1
Harnett	37085	1
Harney	41025	0
Harrison	18061	1
Harrisonburg city	51660	0
Haskell	40061	0
Haywood	37087	1
Hempstead	5057	0
Henderson	17071	0
Henderson	37089	1
Hendricks	18063	0
Hendry	12051	0
Hennepin	27053	0
Henrico	51087	0
Henry	17073	1
Henry	51089	1
Henry	18065	0
Hernando	12053	0
Hertford	37091	0
Highland	51091	0
Highlands	12055	0
Hillsborough	12057	1
Hoke	37093	1
Holmes	12059	0
Hood River	41027	1
Hopewell city	51670	1
Hot Spring	5059	0
Houston	27055	1
Howard	18067	1
Howard	24027	0
Howard	5061	0
Hubbard	27057	1
Hughes	40063	0
Huntington	18069	1
Hyde	37095	0
Independence	5063	1
Indian River	12061	0
Iredell	37097	0
Iroquois	17075	0
Isanti	27059	0
Isle of Wight	51093	1
Itasca	27061	0
Jackson	17077	0
Jackson	41029	0
Jackson	12063	1
Jackson	18071	1
Jackson	40065	0
Jackson	37099	0
Jackson	5067	0
Jackson	27063	1
James City	51095	0
Jasper	17079	0
Jasper	18073	0
Jay	18075	0
Jefferson	17081	0
Jefferson	5069	1
Jefferson	41031	1
Jefferson	12065	0
Jefferson	18077	0
Jennings	18079	1
Jersey	17083	1
Jo Daviess	17085	0
Johnson	18081	0
Johnson	5071	0
Johnston	37101	1
Jones	37103	0
Josephine	41033	1
Kanabec	27065	1
Kandiyohi	27067	0
Kane	17089	0
Kankakee	17091	0
Kay	40071	0
Kendall	17093	0
Kennebec	23011	0
Kent	44003	1
Kent	24029	1
King George	51099	1
King William	51101	0
King and Queen	51097	0
Kingfisher	40073	1
Kiowa	40075	1
Kittson	27069	1
Klamath	41035	1
Knox	23013	1
Knox	18083	0
Knox	17095	1
Koochiching	27071	1
Kosciusko	18085	1
La Paz	4012	1
LaGrange	18087	1
LaPorte	18091	0
LaSalle	17099	0
Lac qui Parle	27073	0
Lafayette	5073	1
Lake	18089	0
Lake	17097	1
Lake	27075	0
Lake	12069	1
Lake	41037	1
Lake of the Woods	27077	1
Lancaster	51103	0
Lane	41039	0
Latimer	40077	0
Lawrence	5075	0
Lawrence	18093	0
Lawrence	17101	1
Le Flore	40079	0
Le Sueur	27079	1
Lee	37105	0
Lee	51105	1
Lee	17103	1
Lee	12071	0
Lee	5077	1
Lenoir	37107	1
Leon	12073	0
Levy	12075	0
Lexington city	51678	0
Lincoln	41041	1
Lincoln	23015	1
Lincoln	40081	0
Lincoln	37109	0
Lincoln	27081	0
Lincoln	5079	0
Linn	41043	0
Little River	5081	1
Livingston	17105	1
Logan	17107	1
Logan	5083	0
Logan	40083	0
Lonoke	5085	0
Loudoun	51107	1
Louisa	51109	1
Lunenburg	51111	0
Lynchburg city	51680	0
Lyon	27083	1
Macon	37113	1
Macon	17115	0
Macoupin	17117	1
Madison	18095	0
Madison	51113	1
Madison	17119	0
Madison	37115	0
Madison	12079	1
Mahnomen	27087	0
Malheur	41045	0
Manassas Park city	51685	0
Manassas city	51683	1
Manatee	12081	0
Maricopa	4013	0
Marion	18097	0
Marion	12083	1
Marion	41047	1
Marion	17121	0
Marshall	18099	1
Marshall	17123	0
Marshall	40095	1
Martin	12085	0
Martin	18101	0
Martin	27091	0
Martin	37117	0
Mason	17125	0
Massac	17127	1
Mathews	51115	1
Mayes	40097	1
McClain	40087	1
McCurtain	40089	0
McDonough	17109	0
McDowell	37111	1
McHenry	17111	0
McIntosh	40091	1
McLean	17113	1
McLeod	27085	0
Mecklenburg	37119	1
Mecklenburg	51117	1
Meeker	27093	1
Menard	17129	0
Mercer	17131	0
Miami	18103	0
Miami-Dade	12086	1
Middlesex	51119	1
Mille Lacs	27095	0
Miller	5091	1
Mississippi	5093	1
Mitchell	37121	0
Mohave	4015	0
Monroe	18105	1
Monroe	5095	0
Monroe	12087	1
Monroe	17133	1
Montgomery	24031	0
Montgomery	18107	0
Montgomery	17135	0
Montgomery	37123	1
Montgomery	51121	1
Moore	37125	0
Morgan	17137	1
Morgan	18109	1
Morrison	27097	0
Morrow	41049	0
Moultrie	17139	1
Mower	27099	0
Multnomah	41051	0
Murray	27101	1
Murray	40099	1
Muskogee	40101	0
Nash	37127	1
Nassau	12089	1
Navajo	4017	1
Nelson	51125	1
Nevada	5099	0
New Hanover	37129	1
New Kent	51127	0
Newport	44005	0
Newport News city	51700	0
Nicollet	27103	1
Noble	18113	1
Noble	40103	0
Nobles	27105	1
Norfolk city	51710	0
Norman	27107	0
Northampton	51131	1
Northampton	37131	1
Northumberland	51133	1
Norton city	51720	0
Nottoway	51135	0
Nowata	40105	1
Ogle	17141	0
Okaloosa	12091	0
Okeechobee	12093	1
Okfuskee	40107	1
Oklahoma	40109	0
Okmulgee	40111	1
Olmsted	27109	0
Onslow	37133	0
Orange	12095	1
Orange	51137	1
Orange	37135	0
Orange	18117	1
Osage	40113	0
Osceola	12097	1
Ottawa	40115	1
Otter Tail	27111	1
Ouachita	5103	0
Oxford	23017	1
Page	51139	1
Palm Beach	12099	0
Pamlico	37137	1
Parke	18121	1
Pasco	12101	1
Pasquotank	37139	1
Pawnee	40117	0
Payne	40119	0
Pender	37141	0
Pennington	27113	1
Penobscot	23019	1
Peoria	17143	1
Perquimans	37143	1
Perry	18123	0
Perry	17145	1
Person	37145	0
Petersburg city	51730	1
Phillips	5107	1
Piatt	17147	0
Pike	17149	1
Pima	4019	1
Pinal	4021	1
Pine	27115	0
Pinellas	12103	0
Pipestone	27117	1
Piscataquis	23021	0
Pitt	37147	0
Pittsburg	40121	1
Pittsylvania	51143	1
Poinsett	5111	0
Polk	12105	1
Polk	27119	0
Polk	5113	1
Polk	41053	0
Polk	37149	0
Pontotoc	40123	1
Pope	5115	0
Pope	27121	0
Poquoson city	51735	0
Porter	18127	1
Portsmouth city	51740	1
Posey	18129	1
Pottawatomie	40125	1
Powhatan	51145	1
Prince Edward	51147	0
Prince George	51149	1
Prince George's	24033	0
Prince William	51153	0
Providence	44007	1
Pulaski	18131	0
Pulaski	5119	1
Pulaski	17153	1
Pulaski	51155	0
Putnam	18133	0
Putnam	12107	1
Putnam	17155	0
Queen Anne's	24035	0
Radford city	51750	1
Ramsey	27123	1
Randolph	5121	0
Randolph	18135	1
Randolph	17157	1
Randolph	37151	0
Rappahannock	51157	0
Red Lake	27125	0
Redwood	27127	0
Renville	27129	0
Rice	27131	1
Richland	17159	1
Richmond	51159	0
Richmond	37153	0
Richmond city	51760	0
Ripley	18137	1
Roanoke	51161	1
Roanoke city	51770	1
Robeson	37155	0
Rock	27133	0
Rock Island	17161	1
Rockbridge	51163	0
Rockingham	37157	1
Rockingham	51165	1
Rogers	40131	0
Roseau	27135	1
Rowan	37159	0
Rush	18139	1
Russell	51167	0
Rutherford	37161	1
Sagadahoc	23023	0
Salem city	51775	0
Saline	17165	1
Saline	5125	1
Sampson	37163	1
Sangamon	17167	0
Santa Cruz	4023	1
Santa Rosa	12113	1
Sarasota	12115	1
Schuyler	17169	1
Scotland	37165	1
Scott	27139	1
Scott	51169	1
Scott	5127	1
Scott	18143	1
Sebastian	5131	1
Seminole	12117	0
Seminole	40133	1
Sequoyah	40135	1
Sevier	5133	0
Sharp	5135	0
Shelby	17173	1
Shelby	18145	0
Shenandoah	51171	1
Sherburne	27141	0
Sibley	27143	0
Smyth	51173	0
Somerset	24039	1
Somerset	23025	0
Southampton	51175	1
Spencer	18147	0
Spotsylvania	51177	0
St. Clair	17163	0
St. Francis	5123	1
St. Johns	12109	1
St. Joseph	18141	1
St. Louis	27137	1
St. Lucie	12111	1
St. Mary's	24037	1
Stafford	51179	0
Stanly	37167	1
Stark	17175	1
Starke	18149	1
Staunton city	51790	0
Stearns	27145	1
Steele	27147	0
Stephens	40137	0
Stephenson	17177	1
Steuben	18151	1
Stevens	27149	1
Stokes	37169	1
Suffolk city	51800	0
Sullivan	18153	1
Sumter	12119	0
Surry	51181	1
Surry	37171	1
Sussex	51183	0
Suwannee	12121	1
Swain	37173	1
Swift	27151	0
Talbot	24041	1
Taylor	12123	0
Tazewell	51185	1
Tazewell	17179	0
Texas	40139	1
Tillamook	41057	0
Tillman	40141	1
Tippecanoe	18157	0
Tipton	18159	1
Todd	27153	0
Transylvania	37175	1
Traverse	27155	1
Tulsa	40143	0
Tyrrell	37177	1
Umatilla	41059	1
Union	41061	1
Union	17181	1
Union	5139	0
Union	37179	1
Union	12125	0
Vance	37181	1
Vanderburgh	18163	1
Vermilion	17183	0
Vermillion	18165	1
Vigo	18167	0
Virginia Beach city	51810	0
Volusia	12127	1
Wabash	17185	1
Wabash	18169	0
Wabasha	27157	1
Wadena	27159	1
Wagoner	40145	1
Wake	37183	0
Wakulla	12129	0
Waldo	23027	1
Wallowa	41063	1
Walton	12131	0
Warren	18171	0
Warren	37185	0
Warren	17187	0
Warren	51187	0
Warrick	18173	1
Wasco	41065	0
Waseca	27161	1
Washington	5143	1
Washington	44009	0
Washington	27163	0
Washington	23029	0
Washington	24043	0
Washington	41067	1
Washington	12133	0
Washington	51191	0
Washington	17189	0
Washington	37187	1
Washington	18175	1
Washington	40147	0
Washita	40149	1
Watauga	37189	1
Watonwan	27165	0
Wayne	37191	0
Wayne	17191	1
Wayne	18177	0
Waynesboro city	51820	0
Wells	18179	1
Westmoreland	51193	0
White	5145	1
White	18181	0
White	17193	1
Whiteside	17195	0
Whitley	18183	0
Wicomico	24045	1
Wilkes	37193	0
Wilkin	27167	0
Will	17197	1
Williamsburg city	51830	0
Williamson	17199	0
Wilson	37195	1
Winchester city	51840	1
Winnebago	17201	0
Winona	27169	0
Wise	51195	1
Woodford	17203	0
Woodruff	5147	1
Woods	40151	0
Woodward	40153	1
Worcester	24047	1
Wright	27171	1
Wythe	51197	0
Yadkin	37197	1
Yamhill	41071	0
Yancey	37199	0
Yavapai	4025	0
Yell	5149	0
Yellow Medicine	27173	1
York	23031	0
York	51199	1
Yuma	4027	0
