# Supplementary material for: Effects of a large-scale social media advertising campaign on holiday travel and COVID-19 infections: a cluster randomized controlled trial
Source: Nat Med. 2021 Aug 19;27(9):1622–8. doi: 10.1038/s41591-021-01487-3 (PMC8440209; doi:10.1038/s41591-021-01487-3)
Supplement: Source Data Extended Data Fig. 3 — Coefficients, lower bounds and upper bounds [file 41591_2021_1487_MOESM9_ESM.xlsx]

## Sheet: EDFigure3
Date	Coefficient	Lower bound	Upper bound
2020-11-14	0.197274838886423	-0.130818553932212	0.525368231705058
2020-11-15	0.0262419652660562	-0.39577983541059	0.448263765942703
2020-11-16	0.0133459468123699	-0.234221370040555	0.260913263665295
2020-11-17	0.0770304000741017	-0.171359865549179	0.325420665697382
2020-11-18	-0.0348315118353423	-0.269644044313661	0.199981020642976
2020-11-19	0.0378828003545766	-0.199942257289359	0.275707857998512
2020-11-20	0.133874716364938	-0.0895095022824061	0.357258935012283
2020-11-21	0.216897589267244	-0.0946513707686492	0.528446549303137
2020-11-22	0.224728520912272	-0.194651439408543	0.644108481233087
2020-11-23	0.0957543077826572	-0.169739721162388	0.361248336727702
2020-11-24	0.0453266857367725	-0.23212251007114	0.322775881544685
2020-11-25	0.0186585682911168	-0.243412931050513	0.280730067632747
2020-11-26	0.011705111082712	-0.43823467462758	0.461644896793003
2020-11-27	0.170420373865652	-0.0998894404959063	0.44073018822721
2020-11-28	0.176912979530974	-0.110676291041264	0.464502250103213
2020-11-29	0.335866636862922	-0.0820092552410275	0.753742528966872
2020-11-30	0.054176136879639	-0.248242730449939	0.356595004209217
