# Supplementary material for: Effects of a large-scale social media advertising campaign on holiday travel and COVID-19 infections: a cluster randomized controlled trial
Source: Nat Med. 2021 Aug 19;27(9):1622–8. doi: 10.1038/s41591-021-01487-3 (PMC8440209; doi:10.1038/s41591-021-01487-3)
Supplement: Source Data Extended Data Fig. 4 — Coefficients, lower bounds and upper bounds [file 41591_2021_1487_MOESM10_ESM.xlsx]

## Sheet: EDFigure4
Date	Coefficient	Lower bound	Upper bound
2020-12-14	0.122020473747881	-0.217634886673908	0.461675834169669
2020-12-15	0.0882674989723599	-0.195874189050994	0.372409186995714
2020-12-16	-0.13792534866316	-0.827355595111566	0.551504897785246
2020-12-17	0.0310515211146456	-0.624846651740676	0.686949693969967
2020-12-18	0.0746145111286508	-0.191438215756397	0.340667238013699
2020-12-19	0.217348927843303	-0.0849255477159903	0.519623403402597
2020-12-20	0.189740934415669	-0.144257033471205	0.523738902302542
2020-12-21	0.0592709143936447	-0.191032769415781	0.309574598203071
2020-12-22	0.132631140228925	-0.108319338415723	0.373581618873573
2020-12-23	0.123409918868984	-0.252661087439642	0.499480925177611
2020-12-24	0.0641936846603239	-0.297600386267924	0.425987755588572
2020-12-25	0.125223505595764	-0.424194288614093	0.67464129980562
2020-12-26	0.204465470492329	-0.155005705747728	0.563936646732386
2020-12-27	0.169030465710816	-0.203110615702183	0.541171547123814
2020-12-28	0.203940111456281	-0.0727895192458732	0.480669742158435
2020-12-29	0.0977879222053697	-0.20229098634805	0.39786683075879
2020-12-30	0.123988541658026	-0.255673850103445	0.503650933419496
2020-12-31	-0.00154945949026097	-0.269789099693227	0.266690180712705
